# Supplementary material for: Age-related downregulation of dihydrotestosterone-inactivating enzymes in human scalp sebaceous glands
Source: Inflamm Regen. 2026 Apr 7;46:20. doi: 10.1186/s41232-026-00417-5 (PMC13126766; doi:10.1186/s41232-026-00417-5)
Supplement: Supplementary file 3 — Supplementary Material 3: Table S1. GEO data information. [file 41232_2026_417_MOESM3_ESM.xlsx]

## Sheet: GEO
Supplementary Table S1 GEO data information
GEO accession	Tissue / cell type	Species	Sample source / condition	Age	Sex	AGA lesion site?	Primary source for metadata
GSE93766	Dermal papilla cells (immortalized), 3D co-culture with epidermal keratinocyte	Human	Balding vs non-balding DPC from male AGA patients; 3D co-culture; RNA-seq	NR	Male	Yes (balding vs non-balding)	GEO record (citation missing)
GSE184501	Dermal papilla cells (immortalized), 2D culture	Human	BAB (balding) vs BAN (non-balding); RNA-seq	NR	Male	Yes (balding vs non-balding)	GEO record (citation missing)
GSE184866	Dermal papilla cells (immortalized), 3D culture	Human	BAB (balding) vs BAN (non-balding); 3D culture; RNA-seq	NR	Male	Yes (balding vs non-balding)	GEO record (citation missing)
GSE101451	Hair follicle microdissected Bulb / Bulge	Human	AGA vertex (balding) & occipital (non-balding); healthy control occipital; microdissected bulb/bulge	AGA: 27-45 (median 31.9); Control: 21-34 (median 29.1)	Male	Yes (vertex)	GEO record + J Invest Dermatol 2018 (PMID 29122575)
GSE212757	Scalp subcutaneous adipose tissue	Human	Male AGA (n=4); frontal (bald) & occipital (non-bald) punch biopsies; RNA-seq	NR	Male	Yes (frontal)	GEO record + Front Med 2023 (PMID 37746084)
GSE185320	immortalized human keratinocyte line HaCaT cells	Human	Control (n=2), Sulforaphane treated (n=2)	NR	Male		GEO record + Chem Res Toxicol 2022 (PMID 35700067)
