# Supplementary material for: Age-related downregulation of dihydrotestosterone-inactivating enzymes in human scalp sebaceous glands
Source: Inflamm Regen. 2026 Apr 7;46:20. doi: 10.1186/s41232-026-00417-5 (PMC13126766; doi:10.1186/s41232-026-00417-5)
Supplement: Supplementary file 4 — Supplementary Material 4: Table S2. Antibodies. [file 41232_2026_417_MOESM4_ESM.xlsx]

## Sheet: antibodies
Supplementary Table S2 Antibodies
Target	Antibody or compound	Provider	Host	Dilution
AKR1C1/2/3	AKR1C1 antibody GTX105620	GeneTex	Rabbit	1:500
AKR1C4	Anti-AKR1C4 Antibody HPA044720	Atlas antibodies	Rabbit	1:500
AR	androgen receptor Polyclonal antibody 22089-1-AP	Proteintech	Rabbit	1:500
AR	Androgen Receptor (D6F11) Rabbit Monoclonal Antibody #5153	Cell Signaling Technology	Rabbit	1:500
FASN	FASN Polyclonal antibody 10624-2-AP	Proteintech	Rabbit	1:200
VCAN	VCAN Polyclonal antibody 30599-1-AP	Proteintech	Rabbit	1:200
LEF1	Anti-LEF1 antibody [EPR2029Y] ab137872	abcam	Rabbit	1:500
Ki67	Ki-67 Monoclonal Antibody (SolA15), eBioscience 14-5698-82	Thermo Fisher Scientific	Rat	1:500
None	Rabbit IgG Isotype Control	Thermo Fisher Scientific	Rabbit	1:10000
Rabbit IgG	Goat anti-Rabbit IgG (H+L) Highly Cross-Adsorbed Secondary Antibody, Alexa Fluor Plus 555 A32732	Thermo Fisher Scientific	Goat	1:1000
Rat IgG	Goat anti-Rat IgG (H+L) Cross-Adsorbed Secondary Antibody, Alexa Fluor 488 A11006	Thermo Fisher Scientific	Goat	1:500
DNA	DAPI (4',6-diamidino-2-phenylindole, dihydrochloride) D1306	Thermo Fisher Scientific		1:10000
