# Supplementary material for: Age-related downregulation of dihydrotestosterone-inactivating enzymes in human scalp sebaceous glands
Source: Inflamm Regen. 2026 Apr 7;46:20. doi: 10.1186/s41232-026-00417-5 (PMC13126766; doi:10.1186/s41232-026-00417-5)
Supplement: Supplementary file 5 — Supplementary Material 5: Table S3. Primers used for qPCR analysis. [file 41232_2026_417_MOESM5_ESM.xlsx]

## Sheet: qPCR primers
Supplementary Table S3 Primers used for qPCR analysis
Target	Forward primer	Reverse primer
ACTB	GAGGCACTCTTCCAGCCTTC	TGAAGGTAGTTTCGTGGATGC
AKR1C1	TCAAAGCTTTGGTGCAATTC	ACACTGGAAAATGAATAAGG
AKR1C2	GTAAAGCTCTAGAGGCCGTC	CCTCATTATTGTAAACATGT
AKR1C3	TCCAGTTGACTGCAGAGGAC	TCACTGTTAAAATAGTGGAG
AKR1C4	CAAGCCAGGTGAGACGCCAC	CATGACCTCCCATGTGGCAG
