# Supplementary material for: Age-related downregulation of dihydrotestosterone-inactivating enzymes in human scalp sebaceous glands
Source: Inflamm Regen. 2026 Apr 7;46:20. doi: 10.1186/s41232-026-00417-5 (PMC13126766; doi:10.1186/s41232-026-00417-5)
Supplement: Supplementary file 6 — Supplementary Material 6: Table S4. Multiple linear regression of AKR1C1/2/3 expression in male sebaceous glands. [file 41232_2026_417_MOESM6_ESM.xlsx]

## Sheet: S4
Supplementary Table S4 Multiple linear regression of AKR1C1/2/3 expression in male sebaceous glands
	Coefficient (β)	Std. Error	t-value	p-value	Lower 95% CI	Upper 95% CI
const	22.0077	2.91104	7.5601	0.00479941	12.7435	31.2719
Age	-0.256273	0.0379532	-6.75234	0.00663495	-0.377057	-0.135489
Parietal	-1.41291	2.28981	-0.617042	0.580875	-8.70009	5.87428
Frontal	5.46809	3.62666	1.50775	0.228732	-6.07357	17.0098
Temporal	-1.79409	2.25845	-0.794389	0.485008	-8.98149	5.39332
Biopsy site hair status	0.0876357	2.19735	0.0398824	0.970693	-6.90533	7.0806
Primary model predictors were Age (years), scalp site (Parietal, Frontal, Temporal; Occipital as reference), and biopsy site hair status (0 = Hairy, 1 = Thinning). AGA severity (Hamilton–Norwood) was not included in the primary model to avoid overfitting and collinearity and was evaluated only in sensitivity analyses. Values are unstandardized coefficients (β) with standard error (SE), t value, t…
