# Supplementary material for: Age-related downregulation of dihydrotestosterone-inactivating enzymes in human scalp sebaceous glands
Source: Inflamm Regen. 2026 Apr 7;46:20. doi: 10.1186/s41232-026-00417-5 (PMC13126766; doi:10.1186/s41232-026-00417-5)
Supplement: Supplementary file 7 — Supplementary Material 7: Table S5. Multiple linear regression of AKR1C4 expression in male sebaceous glands. [file 41232_2026_417_MOESM7_ESM.xlsx]

## Sheet: S5
Supplementary Table S5 Multiple linear regression of AKR1C4 expression in male sebaceous glands
	Coefficient (β)	Std. Error	t-value	p-value	Lower 95% CI	Upper 95% CI
const	22.3853	4.46646	5.01187	0.0152927	8.17107	36.5996
Age	-0.247467	0.0582323	-4.24965	0.0238764	-0.432788	-0.0621455
Parietal	-0.854403	3.5133	-0.243191	0.823538	-12.0353	10.3265
Frontal	3.32346	5.56446	0.597265	0.592405	-14.3851	21.0321
Temporal	-0.462002	3.46519	-0.133327	0.902376	-11.4898	10.5658
Biopsy site hair status	1.2848	3.37145	0.381083	0.728528	-9.44465	12.0142
Primary model predictors were Age (years), scalp site (Parietal, Frontal, Temporal; Occipital as reference), and biopsy site hair status (0 = Hairy, 1 = Thinning). AGA severity (Hamilton–Norwood) was not included in the primary model to avoid overfitting and collinearity and was evaluated only in sensitivity analyses. Values are unstandardized coefficients (β) with standard error (SE), t value, t…
