# Supplementary material for: Age-related downregulation of dihydrotestosterone-inactivating enzymes in human scalp sebaceous glands
Source: Inflamm Regen. 2026 Apr 7;46:20. doi: 10.1186/s41232-026-00417-5 (PMC13126766; doi:10.1186/s41232-026-00417-5)
Supplement: Supplementary file 8 — Supplementary Material 8: Table S6. Multiple linear regression of AKR1C4 expression in hair follicles. [file 41232_2026_417_MOESM8_ESM.xlsx]

## Sheet: S6
Supplementary Table S6 Multiple linear regression of AKR1C4 expression in hair follicles
	Coefficient (β)	Std. Error	t-value	p-value	Lower 95% CI	Upper 95% CI
const	14.434	1.79476	8.0423	0.0012976	9.45095	19.4171
Age	-0.165693	0.0301071	-5.50344	0.00531612	-0.249283	-0.0821019
Parietal	0.199747	0.901483	0.221576	0.835496	-2.30317	2.70266
Temporal	2.80061	0.947616	2.95543	0.0417435	0.169609	5.43162
Biopsy site hair status	0.318722	1.25799	0.253358	0.81248	-3.17402	3.81146
Primary model predictors were Age (years), scalp site (Parietal, Temporal; Occipital as reference; Frontal had no observations in this subset and was omitted), and biopsy site hair status (0 = Hairy, 1 = Thinning). Values are unstandardized coefficients (β) with standard error (SE), t value, two-tailed p value, and 95% confidence intervals. Positive β for a site dummy indicates higher expression …
